# Supplementary material for: Tbx2 mediates dorsal patterning and germ layer suppression through inhibition of BMP/GDF and Activin/Nodal signaling
Source: BMC Mol Cell Biol. 2020 May 28;21:39. doi: 10.1186/s12860-020-00282-1 (PMC7257154; doi:10.1186/s12860-020-00282-1)
Supplement: Supplementary file 2 — Additional file 2: Figure 2A- unprocessed data. Western blots shown in Figure 2A. Figure 2B- unprocessed data Western blots shown in 2B. Figure 2C- unprocessed data RT-PCR gel shown in Figure 2C. Figure 2D- unprocessed data Western blots shown in Figure 2D. [file 12860_2020_282_MOESM2_ESM.zip]

Archive with 4 entries (4 files):
- AdditionalFile2A.tiff
- AdditionalFile2B.tiff
- AdditionalFile2C.tiff
- AdditionalFile2D.tiff
