# Supplementary material for: Tbx2 mediates dorsal patterning and germ layer suppression through inhibition of BMP/GDF and Activin/Nodal signaling
Source: BMC Mol Cell Biol. 2020 May 28;21:39. doi: 10.1186/s12860-020-00282-1 (PMC7257154; doi:10.1186/s12860-020-00282-1)
Supplement: Supplementary file 3 — Additional file 3: Figure 4A- unprocessed data. Western blots shown in figure 4A. Figure 4B- unprocessed data Western blots shown in figure 4B. Figure 4C- unprocessed data Western blots shown in figure 4C. Figure 4D- unprocessed data Western blots shown in figure 4D. Figure 4E- unprocessed data Western blots shown in figure 4E. Figure 4F- unprocessed data Western blots shown in figure 4F. Figure 4G- unprocessed data Western blots shown in figure 4G. Figure 4H- unprocessed data Western blots shown in figure 4H. Figure 4I- unprocessed data Western blots shown in figure 4I. Figure 4J- unprocessed data Western blots shown in figure 4J [file 12860_2020_282_MOESM3_ESM.zip]

Archive with 10 entries (10 files):
- AdditionalFile4A.tiff
- AdditionalFile4B.tiff
- AdditionalFile4C.tiff
- AdditionalFile4D.tiff
- AdditionalFile4E.tiff
- AdditionalFile4F.tiff
- AdditionalFile4G.tiff
- AdditionalFile4H.tiff
- AdditionalFile4I.tiff
- AdditionalFile4J.tiff
