# Supplementary material for: Tbx2 mediates dorsal patterning and germ layer suppression through inhibition of BMP/GDF and Activin/Nodal signaling
Source: BMC Mol Cell Biol. 2020 May 28;21:39. doi: 10.1186/s12860-020-00282-1 (PMC7257154; doi:10.1186/s12860-020-00282-1)
Supplement: Supplementary file 4 — Additional file 4: Figure 5A- unprocessed data. RT-PCR gels shown in figure 5A. Figure 5B- unprocessed data RT-PCR gels shown in figure 5B. Figure 5C- unprocessed data. RT-PCR gels shown in figure 5C. Figure 5D- unprocessed data. RT-PCR gels shown in figure 5D. Figure 5E- unprocessed data. RT-PCR gels shown in figure 5E [file 12860_2020_282_MOESM4_ESM.zip]

Archive with 5 entries (5 files):
- AdditionalFile5A.tiff
- AdditionalFile5B.tiff
- AdditionalFile5C.tiff
- AdditionalFile5D.tiff
- AdditionalFile5E.tiff
