# Supplementary material for: Tbx2 mediates dorsal patterning and germ layer suppression through inhibition of BMP/GDF and Activin/Nodal signaling
Source: BMC Mol Cell Biol. 2020 May 28;21:39. doi: 10.1186/s12860-020-00282-1 (PMC7257154; doi:10.1186/s12860-020-00282-1)
Supplement: Supplementary file 5 — Additional file 5: Figure 6A- unprocessed data. Western blots shown in figure 6A. Figure 6B- unprocessed data Western blots shown in figure 6B [file 12860_2020_282_MOESM5_ESM.zip]

Archive with 2 entries (2 files):
- AdditionalFile6A.tiff
- AdditionalFile6B.tiff
