# Supplementary material for: Tbx2 mediates dorsal patterning and germ layer suppression through inhibition of BMP/GDF and Activin/Nodal signaling
Source: BMC Mol Cell Biol. 2020 May 28;21:39. doi: 10.1186/s12860-020-00282-1 (PMC7257154; doi:10.1186/s12860-020-00282-1)
Supplement: Supplementary file 6 — Additional file 6: Figure 7A- unprocessed data. RT-PCR gels shown in figure 7A. Figure 7B- unprocessed data Western blots shown in figure 7B. Figure 7C- unprocessed data Western blots shown in figure 7C [file 12860_2020_282_MOESM6_ESM.zip]

Archive with 3 entries (3 files):
- AdditionalFile7A.tiff
- AdditionalFile7B.tiff
- AdditionalFile7C.tiff
